# Supplementary material for: HOMER: a human organ-specific molecular electronic repository
Source: BMC Bioinformatics. 2011 Oct 18;12(Suppl 10):S4. doi: 10.1186/1471-2105-12-S10-S4 (PMC3236847; doi:10.1186/1471-2105-12-S10-S4)
Supplement: Additional File 2 — The pathway-gene association matrix of 154 organ-specific genes. In the organ-gene association matrix, 1 stands for presence of a gene in a pathway and 0 for absence. [file 1471-2105-12-S10-S4-S2.xls]

## Sheet: ADOWNLOAD_DATA
# Represented	PATHWAYID	PATHWAYNAME	PATHWAYCLASS	# of Pathway Moleculars	ACTB	ADH1B	ADH4	AOC3	ASS1	ATP2A3	C9	CD1A	CD1B	CD74	CKM	CLDN6	CSH1	CTSB	CTSK	CXCR1	CXCR2	CYCS	CYP11B1	CYP17A1	CYP21A2	CYP2E1	FGB	FGG	FN1	FPR2	GH1	GRM3	GRM8	HLA-B	IBSP	IGFBP3	MPZ	MUC2	MYL7	NOX1	OLR1	PAX8	POMC	PRF1	PRL	PRPH	PRSS1	RPL10A	RPL23A
7	hsa04080	Neuroactive ligand-receptor interaction	Environmental Information Processing; Signaling Molecules and Interaction	383	0	0	0	0	0	0	0	0	0	0	0	0	1	0	0	0	0	0	0	0	0	0	0	0	0	1	1	1	1	0	0	0	0	0	0	0	0	0	0	0	1	0	1	0	0
5	hsa03010	Ribosome	Genetic Information Processing; Translation	86	0	0	0	0	0	0	0	0	0	0	0	0	0	0	0	0	0	0	0	0	0	0	0	0	0	0	0	0	0	0	0	0	0	0	0	0	0	0	0	0	0	0	0	1	1
4	hsa04060	Cytokine-cytokine receptor interaction	Environmental Information Processing; Signaling Molecules and Interaction	263	0	0	0	0	0	0	0	0	0	0	0	0	0	0	0	1	1	0	0	0	0	0	0	0	0	0	1	0	0	0	0	0	0	0	0	0	0	0	0	0	1	0	0	0	0
4	hsa04510	Focal adhesion	Cellular Processes; Cell Communication	204	1	0	0	0	0	0	0	0	0	0	0	0	0	0	0	0	0	0	0	0	0	0	0	0	1	0	0	0	0	0	1	0	0	0	1	0	0	0	0	0	0	0	0	0	0
4	hsa04670	Leukocyte transendothelial migration	Cellular Processes; Immune System	123	1	0	0	0	0	0	0	0	0	0	0	1	0	0	0	0	0	0	0	0	0	0	0	0	0	0	0	0	0	0	0	0	0	0	1	1	0	0	0	0	0	0	0	0	0
4	hsa05200	Pathways in cancer	Human Diseases; Cancers	351	0	0	0	0	0	0	0	0	0	0	0	0	0	0	0	0	0	1	0	0	0	0	0	0	1	0	0	0	0	0	0	0	0	0	0	0	0	1	0	0	0	0	0	0	0
3	hsa00140	C21-Steroid hormone metabolism	Metabolism; Lipid Metabolism	54	0	0	0	0	0	0	0	0	0	0	0	0	0	0	0	0	0	0	1	1	1	0	0	0	0	0	0	0	0	0	0	0	0	0	0	0	0	0	0	0	0	0	0	0	0
3	hsa00350	Tyrosine metabolism	Metabolism; Amino Acid Metabolism	127	0	1	1	1	0	0	0	0	0	0	0	0	0	0	0	0	0	0	0	0	0	0	0	0	0	0	0	0	0	0	0	0	0	0	0	0	0	0	0	0	0	0	0	0	0
3	hsa00980	Metabolism of xenobiotics by cytochrome P450	Metabolism; Xenobiotics Biodegradation and Metabolism	150	0	1	1	0	0	0	0	0	0	0	0	0	0	0	0	0	0	0	0	0	0	1	0	0	0	0	0	0	0	0	0	0	0	0	0	0	0	0	0	0	0	0	0	0	0
3	hsa00982	Drug metabolism - cytochrome P450	Metabolism; Xenobiotics Biodegradation and Metabolism	158	0	1	1	0	0	0	0	0	0	0	0	0	0	0	0	0	0	0	0	0	0	1	0	0	0	0	0	0	0	0	0	0	0	0	0	0	0	0	0	0	0	0	0	0	0
3	hsa04144	Endocytosis	Cellular Processes; Transport and Catabolism	192	0	0	0	0	0	0	0	0	0	0	0	0	0	0	0	1	1	0	0	0	0	0	0	0	0	0	0	0	0	1	0	0	0	0	0	0	0	0	0	0	0	0	0	0	0
3	hsa04512	ECM-receptor interaction	Environmental Information Processing; Signaling Molecules and Interaction	85	0	0	0	0	0	0	0	0	0	0	0	0	0	0	0	0	0	0	0	0	0	0	0	0	1	0	0	0	0	0	1	0	0	0	0	0	0	0	0	0	0	0	0	0	0
3	hsa04514	Cell adhesion molecules (CAMs)	Environmental Information Processing; Signaling Molecules and Interaction	134	0	0	0	0	0	0	0	0	0	0	0	1	0	0	0	0	0	0	0	0	0	0	0	0	0	0	0	0	0	1	0	0	1	0	0	0	0	0	0	0	0	0	0	0	0
3	hsa04530	Tight junction	Cellular Processes; Cell Communication	135	1	0	0	0	0	0	0	0	0	0	0	1	0	0	0	0	0	0	0	0	0	0	0	0	0	0	0	0	0	0	0	0	0	0	1	0	0	0	0	0	0	0	0	0	0
3	hsa04610	Complement and coagulation cascades	Cellular Processes; Immune System	71	0	0	0	0	0	0	1	0	0	0	0	0	0	0	0	0	0	0	0	0	0	0	1	1	0	0	0	0	0	0	0	0	0	0	0	0	0	0	0	0	0	0	0	0	0
3	hsa04612	Antigen processing and presentation	Cellular Processes; Immune System	89	0	0	0	0	0	0	0	0	0	1	0	0	0	1	0	0	0	0	0	0	0	0	0	0	0	0	0	0	0	1	0	0	0	0	0	0	0	0	0	0	0	0	0	0	0
3	hsa04630	Jak-STAT signaling pathway	Environmental Information Processing; Signal Transduction	155	0	0	0	0	0	0	0	0	0	0	0	0	1	0	0	0	0	0	0	0	0	0	0	0	0	0	1	0	0	0	0	0	0	0	0	0	0	0	0	0	1	0	0	0	0
3	hsa04810	Regulation of actin cytoskeleton	Cellular Processes; Cell Motility	221	1	0	0	0	0	0	0	0	0	0	0	0	0	0	0	0	0	0	0	0	0	0	0	0	1	0	0	0	0	0	0	0	0	0	1	0	0	0	0	0	0	0	0	0	0
3	hsa05320	Autoimmune thyroid disease	Human Diseases; Immune Disorders	57	0	0	0	0	0	0	0	0	0	0	0	0	0	0	0	0	0	0	0	0	0	0	0	0	0	0	0	0	0	1	0	0	0	0	0	0	0	0	0	1	0	0	0	0	0
2	hsa00010	Glycolysis / Gluconeogenesis	Metabolism; Carbohydrate Metabolism	93	0	1	1	0	0	0	0	0	0	0	0	0	0	0	0	0	0	0	0	0	0	0	0	0	0	0	0	0	0	0	0	0	0	0	0	0	0	0	0	0	0	0	0	0	0
2	hsa00071	Fatty acid metabolism	Metabolism; Lipid Metabolism	93	0	1	1	0	0	0	0	0	0	0	0	0	0	0	0	0	0	0	0	0	0	0	0	0	0	0	0	0	0	0	0	0	0	0	0	0	0	0	0	0	0	0	0	0	0
2	hsa00330	Arginine and proline metabolism	Metabolism; Amino Acid Metabolism	132	0	0	0	0	1	0	0	0	0	0	1	0	0	0	0	0	0	0	0	0	0	0	0	0	0	0	0	0	0	0	0	0	0	0	0	0	0	0	0	0	0	0	0	0	0
2	hsa00624	1- and 2-Methylnaphthalene degradation	Metabolism; Xenobiotics Biodegradation and Metabolism	58	0	1	1	0	0	0	0	0	0	0	0	0	0	0	0	0	0	0	0	0	0	0	0	0	0	0	0	0	0	0	0	0	0	0	0	0	0	0	0	0	0	0	0	0	0
2	hsa00641	3-Chloroacrylic acid degradation	Metabolism; Xenobiotics Biodegradation and Metabolism	23	0	1	1	0	0	0	0	0	0	0	0	0	0	0	0	0	0	0	0	0	0	0	0	0	0	0	0	0	0	0	0	0	0	0	0	0	0	0	0	0	0	0	0	0	0
2	hsa00830	Retinol metabolism	Metabolism; Metabolism of Cofactors and Vitamins	88	0	1	1	0	0	0	0	0	0	0	0	0	0	0	0	0	0	0	0	0	0	0	0	0	0	0	0	0	0	0	0	0	0	0	0	0	0	0	0	0	0	0	0	0	0
2	hsa03320	PPAR signaling pathway	Cellular Processes; Endocrine System	74	0	0	0	0	0	0	0	0	0	0	0	0	0	0	0	0	0	0	0	0	0	0	0	0	0	0	0	0	0	0	0	0	0	0	0	0	1	0	0	0	0	0	0	0	0
2	hsa04062	Chemokine signaling pathway	Cellular Processes; Immune System	196	0	0	0	0	0	0	0	0	0	0	0	0	0	0	0	1	1	0	0	0	0	0	0	0	0	0	0	0	0	0	0	0	0	0	0	0	0	0	0	0	0	0	0	0	0
2	hsa04115	p53 signaling pathway	Cellular Processes; Cell Growth and Death	69	0	0	0	0	0	0	0	0	0	0	0	0	0	0	0	0	0	1	0	0	0	0	0	0	0	0	0	0	0	0	0	1	0	0	0	0	0	0	0	0	0	0	0	0	0
2	hsa04142	Lysosome	Cellular Processes; Transport and Catabolism	119	0	0	0	0	0	0	0	0	0	0	0	0	0	1	1	0	0	0	0	0	0	0	0	0	0	0	0	0	0	0	0	0	0	0	0	0	0	0	0	0	0	0	0	0	0
2	hsa04640	Hematopoietic cell lineage	Cellular Processes; Immune System	90	0	0	0	0	0	0	0	1	1	0	0	0	0	0	0	0	0	0	0	0	0	0	0	0	0	0	0	0	0	0	0	0	0	0	0	0	0	0	0	0	0	0	0	0	0
2	hsa04650	Natural killer cell mediated cytotoxicity	Cellular Processes; Immune System	141	0	0	0	0	0	0	0	0	0	0	0	0	0	0	0	0	0	0	0	0	0	0	0	0	0	0	0	0	0	1	0	0	0	0	0	0	0	0	0	1	0	0	0	0	0
2	hsa04916	Melanogenesis	Cellular Processes; Endocrine System	109	0	0	0	0	0	0	0	0	0	0	0	0	0	0	0	0	0	0	0	0	0	0	0	0	0	0	0	0	0	0	0	0	0	0	0	0	0	0	1	0	0	0	0	0	0
2	hsa04940	Type I diabetes mellitus	Human Diseases; Metabolic Disorders	47	0	0	0	0	0	0	0	0	0	0	0	0	0	0	0	0	0	0	0	0	0	0	0	0	0	0	0	0	0	1	0	0	0	0	0	0	0	0	0	1	0	0	0	0	0
2	hsa05010	Alzheimer's disease	Human Diseases; Neurodegenerative Diseases	178	0	0	0	0	0	1	0	0	0	0	0	0	0	0	0	0	0	1	0	0	0	0	0	0	0	0	0	0	0	0	0	0	0	0	0	0	0	0	0	0	0	0	0	0	0
2	hsa05014	Amyotrophic lateral sclerosis (ALS)	Human Diseases; Neurodegenerative Diseases	65	0	0	0	0	0	0	0	0	0	0	0	0	0	0	0	0	0	1	0	0	0	0	0	0	0	0	0	0	0	0	0	0	0	0	0	0	0	0	0	0	0	1	0	0	0
2	hsa05016	Huntington's disease	Human Diseases; Neurodegenerative Diseases	188	0	0	0	0	0	0	0	0	0	0	0	0	0	0	0	0	0	1	0	0	0	0	0	0	0	0	0	0	0	0	0	0	0	0	0	0	0	0	0	0	0	0	0	0	0
2	hsa05110	Vibrio cholerae infection	Human Diseases; Infectious Diseases	66	1	0	0	0	0	0	0	0	0	0	0	0	0	0	0	0	0	0	0	0	0	0	0	0	0	0	0	0	0	0	0	0	0	1	0	0	0	0	0	0	0	0	0	0	0
2	hsa05120	Epithelial cell signaling in Helicobacter pylori infection	Human Diseases; Infectious Diseases	75	0	0	0	0	0	0	0	0	0	0	0	0	0	0	0	1	1	0	0	0	0	0	0	0	0	0	0	0	0	0	0	0	0	0	0	0	0	0	0	0	0	0	0	0	0
2	hsa05222	Small cell lung cancer	Human Diseases; Cancers	89	0	0	0	0	0	0	0	0	0	0	0	0	0	0	0	0	0	1	0	0	0	0	0	0	1	0	0	0	0	0	0	0	0	0	0	0	0	0	0	0	0	0	0	0	0
2	hsa05330	Allograft rejection	Human Diseases; Immune Disorders	39	0	0	0	0	0	0	0	0	0	0	0	0	0	0	0	0	0	0	0	0	0	0	0	0	0	0	0	0	0	1	0	0	0	0	0	0	0	0	0	1	0	0	0	0	0
2	hsa05332	Graft-versus-host disease	Human Diseases; Immune Disorders	44	0	0	0	0	0	0	0	0	0	0	0	0	0	0	0	0	0	0	0	0	0	0	0	0	0	0	0	0	0	1	0	0	0	0	0	0	0	0	0	1	0	0	0	0	0
[truncated: 8 more columns]
