# Supplementary material for: HOMER: a human organ-specific molecular electronic repository
Source: BMC Bioinformatics. 2011 Oct 18;12(Suppl 10):S4. doi: 10.1186/1471-2105-12-S10-S4 (PMC3236847; doi:10.1186/1471-2105-12-S10-S4)
Supplement: Additional File 3 — Drug target analysis of 154 organ-specific genes. [file 1471-2105-12-S10-S4-S3.xlsx]

## Sheet: Sheet1
organ	genename	unigeneid	DRUGBANKID	GENERIC_NAME
adipose	ADH1B	Hs.4	DB03703	Cyclohexanol
adipose	ADH1B	Hs.4	DB02721	4-Iodopyrazole
adipose	ADH1B	Hs.4	DB02481	N-Benzylformamide
adipose	ADH1B	Hs.4	DB01907	Nicotinamide-Adenine-Dinucleotide
adipose	ADH1B	Hs.4	DB01213	Fomepizole
adipose	ADH1B	Hs.4	DB00157	NADH
adipose	ADH1B	Hs.4	DB04105	N-Heptylformamide
adrenal gland	CYP11B1	Hs.184927	DB00648	Mitotane
adrenal gland	CYP17A1	Hs.438016	DB00396	Progesterone
adrenal gland	CYP17A1	Hs.438016	DB00157	NADH
amnion	FN1	Hs.203717	DB00029	Anistreplase
amnion	FN1	Hs.203717	DB00015	Not Available
amnion	FN1	Hs.203717	DB00031	Tenecteplase
amnion	FN1	Hs.203717	DB00009	Alteplase
bladder	CYCS	Hs.437060	DB01065	Melatonin
bladder	CYCS	Hs.437060	DB01017	Minocycline
blood vessel	GRM8	Hs.449625	DB00142	L-Glutamic Acid
bone	MMP3	Hs.375129	DB02697	Hydroxyaminovaline
bone	MMP3	Hs.375129	DB00641	Simvastatin
bone	MMP3	Hs.375129	DB00786	Marimastat
bone	MMP3	Hs.375129	DB01877	N-Hydroxy 1n(4-Methoxyphenyl)Sulfonyl-4-(Z,E-N-Methoxyimino)Pyrrolidine-2r-Carboxamide
bone	MMP3	Hs.375129	DB01996	3-Methylpyridine
bone	MMP3	Hs.375129	DB02090	A Disubstituted Succinyl Caprolactam Hydroxymate Mmp3inhibitor
bone	MMP3	Hs.375129	DB02367	(1n)-4-N-Butoxyphenylsulfonyl-(2r)-N-Hydroxycarboxamido-(4s)-Methanesulfonylamino-Pyrrolidine
bone	MMP3	Hs.375129	DB03033	1-Methyloxy-4-Sulfone-Benzene
bone	MMP3	Hs.375129	DB03368	5-Methyl-5-(4-Phenoxy-Phenyl)-Pyrimidine-2,4,6-Trione
bone	MMP3	Hs.375129	DB04140	1-Benzyl-3-(4-Methoxy-Benzenesulfonyl)-6-Oxo-Hexahydro-Pyrimidine-4-Carboxylic Acid Hydroxyamide
bone	MMP3	Hs.375129	DB04232	N-Hydroxy-1-(4-Methoxyphenyl)Sulfonyl-4-Benzyloxycarbonyl-Piperazine-2-Carboxamide
bone	MMP3	Hs.375129	DB04416	R-2-{[4'-Methoxy-(1,1'-Biphenyl)-4-Yl]-Sulfonyl}-Amino-6-Methoxy-Hex-4-Ynoic Acid
bone	MMP3	Hs.375129	DB02350	N-Hydroxy-4-[(4-Methoxylphenyl)Sulfonyl]-2,2-Dimethyl-Hexahydro-1,4-Thiazepine-3(S)-Carboxamide
bone	MMP3	Hs.375129	DB02449	3-(1h-Indol-3-Yl)-2-[4-(4-Phenyl-Piperidin-1-Yl)-Benzenesulfonylamino]-Propionic Acid
bone marrow	MPO	Hs.458272	DB00535	Cefdinir
brain	SV2A	Hs.516153	DB01202	Levetiracetam
brain	GRM3	Hs.590575	DB00659	Acamprosate
brain	GRM3	Hs.590575	DB00184	Nicotine
cervix	ASS1	Hs.160786	DB00125	L-Arginine
cervix	ASS1	Hs.160786	DB00128	L-Aspartic Acid
cervix	ASS1	Hs.160786	DB00128	L-Aspartic Acid
cervix	ASS1	Hs.160786	DB00155	L-Citrulline
cervix	ASS1	Hs.160786	DB00171	Adenosine triphosphate
cervix	ASS1	Hs.160786	DB00155	L-Citrulline
colon	MUC2	Hs.315	DB01411	Pranlukast
gallbladder	FGG	Hs.713625	DB00364	Sucralfate
gallbladder	CRP	Hs.76452	DB03945	Phosphocholine
gallbladder	CRP	Hs.76452	DB01393	Bezafibrate
gallbladder	CRP	Hs.76452	DB01076	Atorvastatin
gallbladder	FGB	Hs.300774	DB00364	Sucralfate
kidney	KCNJ1	Hs.527830	DB00414	Acetohexamide
kidney	SLC22A6	Hs.369252	DB01009	Ketoprofen
kidney	SLC22A6	Hs.369252	DB00501	Cimetidine
kidney	KCNJ1	Hs.527830	DB00350	Minoxidil
kidney	KCNJ1	Hs.527830	DB00672	Chlorpropamide
kidney	KCNJ1	Hs.527830	DB00731	Nateglinide
kidney	KCNJ1	Hs.527830	DB00839	Tolazamide
kidney	KCNJ1	Hs.527830	DB01016	Glibenclamide
kidney	KCNJ1	Hs.527830	DB01067	Glipizide
kidney	KCNJ1	Hs.527830	DB01120	Gliclazide
kidney	KCNJ1	Hs.527830	DB00222	Glimepiride
kidney	KCNJ1	Hs.527830	DB01124	Tolbutamide
kidney	KCNJ1	Hs.527830	DB01382	Glycodiazine
kidney	KCNJ1	Hs.527830	DB00912	Repaglinide
liver	ADH4	Hs.1219	DB00157	NADH
pancreas	PRSS1	Hs.449281	DB03976	Phosphorylisopropane
pancreas	IAPP	Hs.46835	DB00790	Perindopril
parathyroid gland	PTH	Hs.37045	DB04419	Norleucine
parathyroid gland	CASR	Hs.435615	DB01012	Cinacalcet
peritoneum	ACTA1	Hs.1288	DB00003	Dornase Alfa
peritoneum	CKM	Hs.334347	DB00148	Creatine
pituitary	POMC	Hs.1897	DB01497	Etorphine
pituitary	POMC	Hs.1897	DB00741	Hydrocortisone
pituitary	POMC	Hs.1897	DB01108	Trilostane
pituitary	POMC	Hs.1897	DB01565	Dihydromorphine
pituitary	POMC	Hs.1897	DB00836	Loperamide
pituitary	POMC	Hs.1897	DB01548	Diprenorphine
spinal cord	FTL	Hs.433670	DB00893	Iron Dextran
spleen	HBA1	Hs.449630	DB01087	Primaquine
spleen	HBA1	Hs.449630	DB00893	Iron Dextran
spleen	HBA1	Hs.449630	DB00613	Amodiaquine
spleen	HBA1	Hs.449630	DB00608	Chloroquine
spleen	HBA1	Hs.449630	DB00468	Quinine
spleen	HBA1	Hs.449630	DB00358	Mefloquine
thymus	CD1A	Hs.1309	DB00098	Antithymocyte globulin
thyroid	CTSB	Hs.520898	DB03588	Diphenylacetic Acid
thyroid	CTSB	Hs.520898	DB02685	3-Methylphenylalanine
thyroid	CTSB	Hs.520898	DB02108	2-Aminoethanimidic Acid
trachea	LTF	Hs.529517	DB03965	Fucose
trachea	LTF	Hs.529517	DB02737	Oxalate Ion
trachea	LTF	Hs.529517	DB00487	Pefloxacin
umbilical cord	TGM2	Hs.517033	DB04315	Guanosine-5'-Diphosphate
umbilical cord	TGM2	Hs.517033	DB00130	L-Glutamine
ureter	IGFBP3	Hs.450230	DB01277	Mecasermin
uterus	ADAM33	Hs.173716	DB02944	Alpha-D-Mannose
uterus	AOC3	Hs.198241	DB04334	6-hydroxydopa quinone
uterus	AOC3	Hs.198241	DB01275	Hydralazine
uterus	AOC3	Hs.198241	DB00780	Phenelzine
